# Supplementary material for: Organ-Chips Enhance the Maturation of Human iPSC-Derived Dopamine Neurons
Source: Int J Mol Sci. 2023 Sep 18;24(18):14227. doi: 10.3390/ijms241814227 (PMC10531789; doi:10.3390/ijms241814227)
Supplement: Supplementary file 1 [file ijms-24-14227-s001.zip]

Archive with 1 entries (1 files):
- ijms-2562819-supplementary.pdf
